# Supplementary material for: Health disparities among older adults following tropical cyclone exposure in Florida
Source: Nat Commun. 2023 Apr 19;14:2221. doi: 10.1038/s41467-023-37675-7 (PMC10115860; doi:10.1038/s41467-023-37675-7)
Supplement: Supplementary file 3 — Source Data [file 41467_2023_37675_MOESM3_ESM.xlsx]

## Sheet: Figure 1
	ZCTA (2010 Boundaries)	Count of Storms During the Study Period
	32606	2
	32609	2
	32612	2
	32234	2
	32438	2
	32656	4
	32083	2
	32940	6
	32951	6
	33069	6
	33306	6
	33023	6
	33009	6
	32442	1
	33980	5
	33950	5
	33983	5
	34465	3
	34449	3
	32068	4
	32003	4
	32079	4
	34120	4
	34140	4
	32061	4
	32223	2
	32218	2
	32208	2
	32205	2
	32266	2
	32277	2
	32506	2
	32137	5
	32164	5
	32328	1
	32324	1
	32330	1
	34974	6
	34613	3
	34609	3
	34601	3
	33870	5
	33603	4
	33619	4
	33615	4
	33617	4
	33569	4
	33618	4
	33602	4
	33596	4
	33573	4
	33527	4
	32440	1
	32066	3
	34797	5
	33908	5
	33931	5
	33919	5
	33972	5
	33922	5
	33973	5
	32305	1
	32399	1
	32303	1
	32334	1
	34491	3
	33469	8
	33014	4
	33016	4
	33175	4
	33177	4
	33194	4
	33133	4
	33145	4
	33161	4
	33128	4
	33165	4
	33160	4
	33139	4
	33001	4
	32009	3
	32531	3
	32805	5
	32803	5
	32809	5
	32837	5
	32836	5
	32829	5
	34761	5
	32812	5
	32814	5
	32831	5
	33418	7
	33432	7
	33436	7
	33445	7
	33417	7
	33428	7
	33544	3
	33576	3
	33709	3
	33703	3
	34689	3
	33760	3
	33830	4
	33805	4
	32181	4
	34981	7
	34292	4
	34236	4
	33513	4
	32759	4
	32744	4
	32119	4
	32550	3
	32607	2
	32605	2
	32072	2
	32409	2
	32054	2
	32934	6
	32905	6
	32948	6
	32796	6
	33441	6
	33331	6
	33308	6
	33311	6
	33025	6
	33027	6
	34224	5
	33946	5
	33954	5
	34461	3
	34446	3
	34114	4
	34141	4
	34112	4
	34113	4
	34119	4
	32628	3
	32212	2
	32254	2
	32250	2
	32501	2
	32561	2
	32136	5
	33471	6
	33936	5
	33626	4
	33624	4
	33566	4
	33565	4
	33584	4
	33621	4
	33534	4
	33540	3
	32426	1
	32460	1
	32445	1
	32331	2
	32159	5
	34753	5
	33916	5
	33905	5
	33907	5
	33971	5
	32308	1
	32311	1
	32059	2
	34210	4
	32617	3
	33478	7
	33033	4
	33187	4
	33186	4
	33155	4
	33135	4
	33130	4
	33166	4
	33122	4
	33180	4
	32536	3
	32703	5
	32810	5
	32824	5
	32822	5
	32830	5
	32807	5
	34744	4
	34773	4
	33498	7
	33401	7
	33406	7
	33484	7
	33483	7
	33403	7
	33408	7
	34639	3
	34652	3
	33541	3
	34691	3
	33713	3
	33776	3
	33759	3
	33771	3
	33786	3
	33823	4
	33881	4
	33838	4
	33812	4
	33867	4
	32259	4
	32095	4
	32033	4
	32145	4
	34986	7
	34952	7
	34982	7
	34947	7
	32563	4
	32530	4
	34237	4
	34239	4
	34240	4
	34234	4
	34242	4
	34235	4
	34229	4
	34289	4
	32071	2
	32060	2
	32763	4
	32641	2
	32618	2
	32040	2
	32063	2
	32401	2
	32410	2
	32462	2
	32908	6
	32907	6
	32922	6
	32949	6
	32925	6
	33314	6
	33327	6
	33076	6
	33073	6
	33442	6
	33332	6
	33316	6
	33021	6
	33065	6
	32424	2
	33982	5
	34428	3
	34453	3
	32065	4
	34108	4
	34101	4
	32038	4
	34268	5
	32256	2
	32221	2
	32210	2
	32204	2
	32228	2
	32504	2
	32535	2
	32577	2
	32322	1
	32321	1
	32343	1
	32333	1
	32465	3
	33865	5
	34604	3
	34607	3

## Sheet: Figure2
	Cardiovascular Disease				Respiratory Disease
		95% Confidence Interval				95% Confidence Interval
	Risk Ratio	Lower Bound	Upper Bound		Risk Ratio	Lower Bound	Upper Bound
Lag -2	1.01	0.96	1.05		1.08	0.99	1.19
Lag -1	0.97	0.93	1.02		1.2	1.1	1.31
Lag 0	0.74	0.7	0.79		1.14	1.04	1.25
Lag 1	0.94	0.9	0.99		1.45	1.33	1.57
Lag 2	1.08	1.03	1.13		1.47	1.35	1.59
Lag 3	1.11	1.06	1.16		1.11	1.02	1.21
Lag 4	1.06	1.02	1.11		1.1	1	1.2
Lag 5	1.05	1	1.1		1.13	1.03	1.23
Lag 6	1.09	1.04	1.14		1.04	0.94	1.14
Lag 7	1.03	0.99	1.08		0.98	0.89	1.07

## Sheet: Figure3
	Cardiovascular Disease							Respiratory Disease
	Age Group			Sex		Medicaid Dual Eligibility		Age Group			Sex		Medicaid Dual Eligibility
	65-<75	75 - <85	≥85	Men	Women	Not Eligible	Dual Eligible	65 - <75	75 - <85	≥ 85	Men	Women	Not Eligible	Dual Eligible
Lag -2	0.99 (0.92, 1.06)	1.01 (0.95, 1.08)	0.98 (0.89, 1.08)	0.99 (0.93, 1.05)	1.01 (0.95, 1.07)	0.99 (0.94, 1.04)	1.03 (0.93, 1.15)	0.93 (0.79, 1.1)	1.14 (0.99, 1.31)	1.21 (1.01, 1.45)	1.07 (0.93, 1.22)	1.1 (0.97, 1.24)	1.08 (0.97, 1.2)	1.09 (0.91, 1.3)
Lag -1	1.01 (0.93, 1.08)	0.99 (0.93, 1.06)	0.95 (0.86, 1.05)	0.98 (0.92, 1.05)	0.99 (0.93, 1.05)	0.98 (0.94, 1.03)	0.99 (0.89, 1.11)	1.11 (0.94, 1.29)	1.34 (1.18, 1.53)	1.08 (0.89, 1.31)	1.17 (1.02, 1.34)	1.23 (1.09, 1.38)	1.23 (1.11, 1.37)	1.12 (0.94, 1.33)
Lag 0	0.7 (0.64, 0.77)	0.76 (0.7, 0.82)	0.8 (0.72, 0.89)	0.74 (0.68, 0.79)	0.76 (0.7, 0.81)	0.75 (0.71, 0.79)	0.74 (0.65, 0.84)	1.13 (0.96, 1.32)	1.18 (1.03, 1.36)	1.11 (0.91, 1.34)	1.06 (0.92, 1.22)	1.21 (1.08, 1.37)	1.11 (0.99, 1.24)	1.23 (1.04, 1.45)
Lag 1	0.86 (0.79, 0.93)	0.95 (0.88, 1.02)	1.03 (0.93, 1.13)	0.93 (0.87, 0.99)	0.94 (0.88, 1)	0.91 (0.87, 0.96)	1.04 (0.93, 1.16)	1.42 (1.23, 1.63)	1.54 (1.36, 1.73)	1.33 (1.12, 1.59)	1.42 (1.26, 1.61)	1.47 (1.32, 1.64)	1.41 (1.28, 1.56)	1.53 (1.31, 1.78)
Lag 2	1.07 (1, 1.15)	1.07 (1, 1.14)	1.12 (1.02, 1.23)	1.06 (0.99, 1.12)	1.1 (1.04, 1.17)	1.08 (1.03, 1.14)	1.06 (0.95, 1.18)	1.44 (1.25, 1.66)	1.52 (1.35, 1.73)	1.41 (1.18, 1.67)	1.45 (1.28, 1.64)	1.49 (1.33, 1.66)	1.54 (1.41, 1.7)	1.25 (1.06, 1.49)
Lag 3	1.12 (1.04, 1.19)	1.07 (1.01, 1.14)	1.11 (1.01, 1.21)	1.08 (1.02, 1.14)	1.11 (1.05, 1.18)	1.1 (1.05, 1.15)	1.07 (0.97, 1.19)	1.16 (1, 1.35)	1.1 (0.96, 1.27)	1.05 (0.87, 1.27)	1.03 (0.9, 1.18)	1.18 (1.05, 1.32)	1.12 (1.01, 1.24)	1.08 (0.91, 1.28)
Lag 4	1.05 (0.99, 1.13)	1.07 (1.01, 1.14)	1.07 (0.98, 1.17)	1.04 (0.98, 1.1)	1.09 (1.03, 1.16)	1.08 (1.03, 1.13)	1.01 (0.91, 1.12)	0.98 (0.84, 1.15)	0.97 (0.84, 1.12)	1.51 (1.29, 1.77)	1.06 (0.93, 1.22)	1.13 (1, 1.27)	1.14 (1.03, 1.27)	0.99 (0.83, 1.19)
Lag 5	1.04 (0.97, 1.11)	1.07 (1.01, 1.14)	1.05 (0.96, 1.15)	1.01 (0.96, 1.08)	1.1 (1.04, 1.16)	1.04 (1, 1.09)	1.11 (1.01, 1.23)	1.13 (0.97, 1.31)	1.12 (0.98, 1.29)	1.15 (0.96, 1.38)	1.17 (1.03, 1.34)	1.1 (0.97, 1.24)	1.14 (1.03, 1.27)	1.1 (0.92, 1.31)
Lag 6	1.05 (0.98, 1.13)	1.08 (1.02, 1.16)	1.11 (1.02, 1.21)	1.06 (1, 1.12)	1.1 (1.03, 1.16)	1.07 (1.02, 1.12)	1.14 (1.03, 1.26)	1.11 (0.95, 1.3)	0.97 (0.83, 1.12)	1.05 (0.87, 1.26)	1.09 (0.95, 1.25)	0.99 (0.88, 1.13)	1.03 (0.92, 1.15)	1.07 (0.89, 1.27)
Lag 7	1.05 (0.98, 1.12)	1.01 (0.95, 1.08)	1.07 (0.98, 1.17)	1.04 (0.98, 1.1)	1.03 (0.97, 1.1)	1.02 (0.98, 1.07)	1.12 (1.01, 1.24)	0.95 (0.8, 1.11)	1.01 (0.88, 1.16)	0.97 (0.8, 1.18)	1.02 (0.89, 1.17)	0.94 (0.83, 1.07)	1.01 (0.91, 1.13)	0.89 (0.74, 1.08)

## Sheet: Figure4
Cumulative Risk Ratio
Cardiovascular Disease
Variable	Below Median	Above Median
Household density (residents/household)	0.88 (0.71, 1.09)	1.3 (0.98, 1.71)
Owner occupied units (%)	1.34 (1.06, 1.7)	0.75 (0.59, 0.95)
Housing Value (USD)	1.08 (0.83, 1.41)	0.93 (0.75, 1.17)
Below the poverty line (%)	0.68 (0.54, 0.87)	1.45 (1.14, 1.85)
Household income (USD)	1.26 (0.98, 1.61)	0.8 (0.63, 1.01)
Bachelor’s degree (%)	1.19 (0.91, 1.56)	0.9 (0.73, 1.12)
Non-English speakers (%)	0.87 (0.68, 1.12)	1.15 (0.91, 1.45)
Population density (population/mi2)	0.77 (0.56, 1.06)	1.11 (0.91, 1.36)
Population living in urban areas (%)	0.81 (0.6, 1.1)	1.08 (0.88, 1.33)
Percent Black Residents (%)	0.99 (0.78, 1.24)	1.06 (0.83, 1.37)

## Sheet: Figure5
	Household density (residents/household)		Owner occupied units (%)		Housing Value (USD)		Below the poverty line (%)		Household income (USD)		Bachelor’s degree (%)		Non-English speakers (%)		Population density (population/mi2)		Population living in urban areas (%)		Percent Black Residents (%)
	Below Median	Above Median	Below Median	Above Median	Below Median	Above Median	Below Median	Above Median	Below Median	Above Median	Below Median	Above Median	Below Median	Above Median	Below Median	Above Median	Below Median	Above Median	Below Median	Above Median
Lag -2	0.97 (0.91, 1.02)	1.06 (0.98, 1.13)	1.06 (1, 1.12)	0.94 (0.88, 1)	0.98 (0.92, 1.05)	1 (0.95, 1.06)	0.95 (0.9, 1.01)	1.04 (0.98, 1.11)	1.03 (0.97, 1.1)	0.96 (0.9, 1.02)	1.04 (0.97, 1.11)	0.97 (0.91, 1.02)	0.93 (0.88, 0.99)	1.06 (1, 1.12)	0.91 (0.84, 0.99)	1.03 (0.98, 1.09)	0.95 (0.88, 1.02)	1.02 (0.97, 1.08)	1.01 (0.95, 1.07)	0.98 (0.92, 1.05)
Lag -1	0.97 (0.92, 1.03)	1.01 (0.93, 1.09)	1 (0.93, 1.06)	0.97 (0.91, 1.04)	0.96 (0.89, 1.02)	1.01 (0.95, 1.07)	0.96 (0.9, 1.02)	1.01 (0.94, 1.08)	0.96 (0.9, 1.03)	1 (0.94, 1.06)	0.97 (0.9, 1.04)	1 (0.94, 1.06)	0.98 (0.92, 1.05)	0.99 (0.93, 1.05)	0.99 (0.92, 1.07)	0.98 (0.93, 1.03)	1 (0.92, 1.07)	0.97 (0.92, 1.03)	0.98 (0.92, 1.04)	1 (0.93, 1.07)
Lag 0	0.75 (0.7, 0.8)	0.75 (0.68, 0.81)	0.79 (0.74, 0.85)	0.7 (0.64, 0.75)	0.78 (0.72, 0.84)	0.72 (0.67, 0.77)	0.66 (0.61, 0.72)	0.83 (0.77, 0.89)	0.8 (0.74, 0.86)	0.69 (0.64, 0.75)	0.78 (0.72, 0.85)	0.72 (0.67, 0.77)	0.74 (0.68, 0.79)	0.75 (0.7, 0.81)	0.69 (0.63, 0.76)	0.77 (0.72, 0.82)	0.68 (0.62, 0.75)	0.78 (0.73, 0.83)	0.73 (0.68, 0.79)	0.76 (0.71, 0.82)
Lag 1	0.92 (0.86, 0.97)	0.96 (0.89, 1.04)	0.94 (0.88, 1.01)	0.92 (0.86, 0.98)	0.93 (0.86, 0.99)	0.93 (0.88, 1)	0.9 (0.84, 0.96)	0.97 (0.9, 1.03)	0.93 (0.87, 1)	0.93 (0.87, 1)	0.95 (0.89, 1.02)	0.92 (0.86, 0.98)	0.92 (0.86, 0.99)	0.94 (0.88, 1)	0.97 (0.89, 1.05)	0.91 (0.86, 0.97)	0.99 (0.92, 1.08)	0.9 (0.84, 0.95)	0.95 (0.89, 1.01)	0.92 (0.85, 0.99)
Lag 2	1.07 (1.01, 1.13)	1.09 (1.01, 1.17)	1.07 (1, 1.14)	1.09 (1.02, 1.16)	1.1 (1.03, 1.17)	1.06 (1, 1.13)	1.07 (1.01, 1.14)	1.08 (1.02, 1.15)	1.09 (1.03, 1.17)	1.06 (1, 1.13)	1.12 (1.05, 1.2)	1.05 (0.99, 1.11)	1.09 (1.02, 1.16)	1.07 (1, 1.13)	1.07 (0.99, 1.16)	1.08 (1.02, 1.14)	1.05 (0.98, 1.14)	1.09 (1.03, 1.15)	1.09 (1.02, 1.15)	1.07 (1, 1.14)
Lag 3	1.11 (1.06, 1.17)	1.06 (0.99, 1.13)	1.16 (1.09, 1.22)	1.03 (0.98, 1.1)	1.12 (1.06, 1.19)	1.07 (1.01, 1.13)	1.01 (0.96, 1.07)	1.18 (1.12, 1.25)	1.2 (1.13, 1.27)	1 (0.94, 1.06)	1.09 (1.02, 1.16)	1.1 (1.04, 1.16)	1.04 (0.98, 1.1)	1.15 (1.09, 1.21)	1.04 (0.97, 1.12)	1.12 (1.07, 1.18)	1.04 (0.97, 1.11)	1.12 (1.07, 1.18)	1.06 (1, 1.12)	1.14 (1.08, 1.21)
Lag 4	1.07 (1.02, 1.12)	1.06 (0.99, 1.14)	1.06 (1, 1.12)	1.08 (1.02, 1.14)	1.06 (1, 1.13)	1.07 (1.01, 1.13)	1.08 (1.02, 1.14)	1.05 (0.99, 1.11)	1.03 (0.97, 1.09)	1.1 (1.04, 1.16)	1.05 (0.98, 1.11)	1.08 (1.03, 1.14)	1.11 (1.05, 1.17)	1.02 (0.97, 1.08)	1.03 (0.96, 1.1)	1.08 (1.03, 1.14)	1.01 (0.95, 1.09)	1.09 (1.04, 1.15)	1.09 (1.04, 1.15)	1.04 (0.97, 1.1)
Lag 5	1.01 (0.95, 1.06)	1.15 (1.07, 1.23)	1.07 (1, 1.13)	1.04 (0.98, 1.11)	1.08 (1.02, 1.15)	1.03 (0.97, 1.09)	1.03 (0.97, 1.09)	1.08 (1.02, 1.15)	1.06 (0.99, 1.12)	1.05 (0.99, 1.11)	1.08 (1.01, 1.15)	1.04 (0.98, 1.1)	1.04 (0.98, 1.1)	1.07 (1.01, 1.13)	1.07 (0.99, 1.15)	1.05 (0.99, 1.1)	1.09 (1.01, 1.16)	1.03 (0.98, 1.09)	1.04 (0.98, 1.1)	1.08 (1.01, 1.15)
Lag 6	1.05 (1, 1.11)	1.13 (1.05, 1.21)	1.12 (1.06, 1.19)	1.03 (0.97, 1.1)	1.11 (1.04, 1.18)	1.05 (0.99, 1.11)	1.05 (0.99, 1.11)	1.1 (1.04, 1.17)	1.11 (1.04, 1.17)	1.05 (0.99, 1.11)	1.1 (1.03, 1.18)	1.06 (1, 1.12)	1.06 (1, 1.13)	1.09 (1.03, 1.16)	1.05 (0.98, 1.14)	1.09 (1.03, 1.14)	1.09 (1.02, 1.17)	1.06 (1.01, 1.12)	1.08 (1.02, 1.14)	1.08 (1.01, 1.15)
Lag 7	1.02 (0.97, 1.08)	1.07 (1, 1.15)	1.09 (1.03, 1.16)	0.98 (0.92, 1.04)	1.02 (0.95, 1.09)	1.05 (0.99, 1.11)	0.99 (0.94, 1.06)	1.08 (1.02, 1.15)	1.08 (1.01, 1.14)	1 (0.94, 1.06)	1.04 (0.97, 1.11)	1.03 (0.98, 1.09)	1.01 (0.95, 1.08)	1.06 (1, 1.12)	1 (0.92, 1.08)	1.05 (1, 1.11)	0.98 (0.91, 1.05)	1.06 (1.01, 1.12)	1.03 (0.97, 1.09)	1.05 (0.99, 1.12)

## Sheet: Figure6
Cumulative Risk Ratio
Respiratory Disease
Variable	Below Median	Above Median
Household density (residents/household)	4.42 (2.78, 7.01)	4.67 (2.72, 8.04)
Owner occupied units (%)	5.44 (3.4, 8.72)	3.15 (1.86, 5.34)
Housing Value (USD)	4.83 (2.82, 8.28)	3.66 (2.28, 5.87)
Below the poverty line (%)	3.37 (1.99, 5.69)	5.03 (3.12, 8.11)
Household income (USD)	4.85 (2.99, 7.88)	3.68 (2.21, 6.12)
Bachelor’s degree (%)	5.61 (3.33, 9.45)	3.4 (2.11, 5.46)
Non-English speakers (%)	3.01 (1.75, 5.18)	5.7 (3.57, 9.1)
Population density (population/mi2)	1.49 (0.76, 2.96)	6.24 (4.12, 9.46)
Population living in urban areas (%)	1.4 (0.72, 2.7)	7.06 (4.62, 10.79)
Percent Black Residents (%)	3.28 (2.01, 5.36)	5.97 (3.62, 9.86)

## Sheet: Figure7
	Household density (residents/household)		Owner occupied units (%)		Housing Value (USD)		Below the poverty line (%)		Household income (USD)		Bachelor’s degree (%)		Non-English speakers (%)		Population density (population/mi2)		Population living in urban areas (%)		Percent Black Residents (%)
	Below Median	Above Median	Below Median	Above Median	Below Median	Above Median	Below Median	Above Median	Below Median	Above Median	Below Median	Above Median	Below Median	Above Median	Below Median	Above Median	Below Median	Above Median	Below Median	Above Median
Lag -2	1.08 (0.96, 1.21)	1.1 (0.95, 1.27)	1.16 (1.03, 1.31)	0.99 (0.86, 1.14)	0.99 (0.86, 1.14)	1.16 (1.03, 1.31)	1 (0.87, 1.15)	1.15 (1.02, 1.3)	1.04 (0.92, 1.19)	1.12 (0.98, 1.28)	1.01 (0.88, 1.16)	1.14 (1.01, 1.29)	1.01 (0.88, 1.17)	1.14 (1, 1.28)	0.96 (0.8, 1.14)	1.13 (1.02, 1.26)	0.96 (0.82, 1.13)	1.14 (1.02, 1.28)	0.99 (0.86, 1.13)	1.19 (1.05, 1.35)
Lag -1	1.17 (1.04, 1.32)	1.25 (1.09, 1.44)	1.27 (1.13, 1.43)	1.11 (0.97, 1.27)	1.16 (1.02, 1.33)	1.23 (1.09, 1.38)	1.2 (1.06, 1.37)	1.19 (1.05, 1.34)	1.19 (1.06, 1.35)	1.2 (1.05, 1.37)	1.2 (1.06, 1.37)	1.19 (1.06, 1.35)	1.19 (1.04, 1.36)	1.2 (1.07, 1.36)	1.16 (0.99, 1.37)	1.21 (1.08, 1.34)	1.11 (0.94, 1.3)	1.24 (1.12, 1.39)	1.24 (1.1, 1.4)	1.15 (1.01, 1.32)
Lag 0	1.16 (1.03, 1.30)	1.13 (0.98, 1.3)	1.16 (1.03, 1.31)	1.11 (0.97, 1.28)	1.20 (1.05, 1.37)	1.08 (0.95, 1.23)	1.01 (0.88, 1.17)	1.25 (1.11, 1.41)	1.22 (1.08, 1.38)	1.05 (0.92, 1.21)	1.27 (1.12, 1.44)	1.03 (0.91, 1.18)	1.13 (0.99, 1.30)	1.14 (1.01, 1.29)	1.02 (0.85, 1.21)	1.19 (1.07, 1.33)	0.97 (0.82, 1.16)	1.22 (1.10, 1.36)	1.15 (1.01, 1.30)	1.13 (0.99, 1.30)
Lag 1	1.46 (1.31, 1.62)	1.44 (1.27, 1.64)	1.58 (1.42, 1.75)	1.29 (1.13, 1.46)	1.39 (1.23, 1.57)	1.49 (1.34, 1.67)	1.23 (1.08, 1.4)	1.63 (1.47, 1.82)	1.61 (1.44, 1.79)	1.26 (1.11, 1.43)	1.5 (1.33, 1.69)	1.4 (1.25, 1.57)	1.31 (1.15, 1.49)	1.55 (1.39, 1.73)	1.02 (0.86, 1.22)	1.62 (1.48, 1.78)	1.08 (0.92, 1.27)	1.63 (1.48, 1.79)	1.36 (1.21, 1.52)	1.55 (1.38, 1.74)
Lag 2	1.49 (1.34, 1.65)	1.45 (1.27, 1.65)	1.39 (1.24, 1.56)	1.55 (1.37, 1.74)	1.48 (1.32, 1.67)	1.44 (1.29, 1.62)	1.51 (1.34, 1.71)	1.42 (1.27, 1.59)	1.39 (1.23, 1.56)	1.55 (1.38, 1.75)	1.49 (1.32, 1.68)	1.44 (1.29, 1.62)	1.42 (1.26, 1.61)	1.5 (1.34, 1.68)	1.3 (1.11, 1.52)	1.53 (1.39, 1.68)	1.32 (1.14, 1.53)	1.53 (1.39, 1.69)	1.5 (1.34, 1.67)	1.44 (1.27, 1.62)
Lag 3	1.12 (1, 1.26)	1.1 (0.96, 1.27)	1.09 (0.97, 1.23)	1.13 (0.99, 1.28)	1.2 (1.06, 1.36)	1.02 (0.9, 1.16)	1.05 (0.92, 1.2)	1.16 (1.03, 1.3)	1.14 (1.01, 1.29)	1.07 (0.94, 1.22)	1.16 (1.02, 1.32)	1.07 (0.94, 1.21)	1.06 (0.93, 1.21)	1.14 (1.02, 1.29)	1.05 (0.89, 1.23)	1.13 (1.01, 1.25)	1.05 (0.9, 1.23)	1.13 (1.02, 1.26)	1.1 (0.97, 1.24)	1.13 (0.99, 1.28)
Lag 4	1.1 (0.98, 1.24)	1.1 (0.95, 1.27)	1.14 (1.02, 1.29)	1.04 (0.91, 1.19)	1.05 (0.92, 1.2)	1.13 (1, 1.28)	1.12 (0.98, 1.28)	1.08 (0.95, 1.22)	1.1 (0.97, 1.24)	1.1 (0.96, 1.25)	1.04 (0.9, 1.19)	1.15 (1.02, 1.3)	1.06 (0.93, 1.22)	1.13 (1, 1.27)	1.01 (0.86, 1.2)	1.12 (1.01, 1.25)	0.98 (0.83, 1.15)	1.15 (1.03, 1.29)	1.07 (0.94, 1.21)	1.13 (1, 1.29)
Lag 5	1.14 (1.02, 1.28)	1.12 (0.97, 1.29)	1.18 (1.05, 1.33)	1.06 (0.93, 1.22)	1.24 (1.1, 1.41)	1.02 (0.89, 1.16)	1.08 (0.95, 1.24)	1.17 (1.04, 1.32)	1.15 (1.02, 1.3)	1.1 (0.96, 1.26)	1.22 (1.07, 1.38)	1.05 (0.93, 1.2)	1.05 (0.92, 1.2)	1.19 (1.06, 1.34)	1.08 (0.92, 1.27)	1.14 (1.03, 1.27)	1.1 (0.95, 1.29)	1.13 (1.01, 1.27)	1.07 (0.94, 1.21)	1.2 (1.06, 1.36)
Lag 6	1.06 (0.94, 1.19)	1.02 (0.88, 1.18)	1.04 (0.92, 1.18)	1.03 (0.9, 1.18)	1.09 (0.96, 1.25)	0.98 (0.86, 1.12)	1.15 (1.01, 1.31)	0.93 (0.81, 1.06)	1 (0.88, 1.13)	1.08 (0.94, 1.23)	1.01 (0.88, 1.16)	1.06 (0.93, 1.2)	1.02 (0.89, 1.18)	1.05 (0.92, 1.18)	0.94 (0.78, 1.12)	1.07 (0.96, 1.2)	0.95 (0.8, 1.12)	1.08 (0.96, 1.2)	0.98 (0.86, 1.12)	1.1 (0.96, 1.25)
Lag 7	0.94 (0.83, 1.06)	1.04 (0.9, 1.21)	0.94 (0.83, 1.07)	1.01 (0.88, 1.16)	0.99 (0.86, 1.14)	0.96 (0.84, 1.09)	1.01 (0.88, 1.16)	0.94 (0.83, 1.08)	1 (0.88, 1.14)	0.95 (0.83, 1.09)	1.1 (0.97, 1.26)	0.87 (0.76, 1)	0.97 (0.85, 1.12)	0.98 (0.86, 1.11)	0.92 (0.77, 1.09)	1 (0.89, 1.11)	0.88 (0.74, 1.04)	1.02 (0.91, 1.14)	0.94 (0.83, 1.07)	1.02 (0.89, 1.17)
